# Supplementary material for: Remote Positioning of Spherical Alginate Ferrogels in a Fluid Flow by a Magnetic Field: Experimental and Computer Simulation
Source: Gels. 2023 Sep 1;9(9):711. doi: 10.3390/gels9090711 (PMC10530833; doi:10.3390/gels9090711)
Supplement: Supplementary file 1 [file gels-09-00711-s001.zip]

Archive with 4 entries (4 files):
- supplementary files/Video_S1.mp4
- supplementary files/Video_S2.mp4
- supplementary files/Video_S3.mp4
- supplementary files/Video_S4.mp4
